# Supplementary material for: Age- and Treatment-Specific TP53 and PI3K Alterations in Pancreatic Ductal Adenocarcinoma (PDAC) Revealed by Conversational Artificial Intelligence
Source: Int J Mol Sci. 2026 May 30;27(11):4981. doi: 10.3390/ijms27114981 (PMC13257402; doi:10.3390/ijms27114981)
Supplement: Supplementary file 1 [file ijms-27-04981-s001.zip]

Archive with 1 entries (1 files):
- ijms-4277970-supplementary.pdf
